# Supplementary material for: Sodium butyrate mediates histone crotonylation and alleviated neonatal rats hypoxic–ischemic brain injury through gut–brain axis
Source: Front Microbiol. 2022 Oct 20;13:993146. doi: 10.3389/fmicb.2022.993146 (PMC9631217; doi:10.3389/fmicb.2022.993146)
Supplement: Supplementary file 1 [file Data_Sheet_1.ZIP]

Archive with 19 entries (18 files):
- Supplementary Table/
- Supplementary Table/Table S2.pdf
- __MACOSX/Supplementary Table/._Table S2.pdf
- Supplementary Table/Table S3.pdf
- __MACOSX/Supplementary Table/._Table S3.pdf
- Supplementary Table/Table S1.pdf
- __MACOSX/Supplementary Table/._Table S1.pdf
- Supplementary Table/table S4.pdf
- __MACOSX/Supplementary Table/._table S4.pdf
- Supplementary Table/Table S5.pdf
- __MACOSX/Supplementary Table/._Table S5.pdf
- Supplementary Table/Table S7.pdf
- __MACOSX/Supplementary Table/._Table S7.pdf
- Supplementary Table/Table S6.pdf
- __MACOSX/Supplementary Table/._Table S6.pdf
- Supplementary Table/Table S8.pdf
- __MACOSX/Supplementary Table/._Table S8.pdf
- Supplementary Table/Table S9.pdf
- __MACOSX/Supplementary Table/._Table S9.pdf
